# Supplementary material for: Antibiofilm and Immunomodulatory Effects of Cinnamaldehyde in Corneal Epithelial Infection Models: Ocular Treatments Approach
Source: Pharmaceutics. 2025 Dec 19;18(1):5. doi: 10.3390/pharmaceutics18010005 (PMC12845009; doi:10.3390/pharmaceutics18010005)
Supplement: Supplementary file 1 [file pharmaceutics-18-00005-s001.zip]

Archive with 1 entries (1 files):
- pharmaceutics-3993115-supplementary.pdf
